# Supplementary material for: Morphology-Dependent Optoelectronic Properties of Pentacene Nanoribbon and Nanosheet Crystallite
Source: Materials (Basel). 2023 Jan 6;16(2):557. doi: 10.3390/ma16020557 (PMC9864833; doi:10.3390/ma16020557)
Supplement: Supplementary file 1 [file materials-16-00557-s001.zip]

Archive with 3 entries (3 files):
- materials-2126288-SI.pdf
- Video S2.avi
- VideoS1.avi
